# Supplementary material for: Multiple ABCB1 transcriptional fusions in drug resistant high-grade serous ovarian and breast cancer
Source: Nat Commun. 2019 Mar 20;10:1295. doi: 10.1038/s41467-019-09312-9 (PMC6426934; doi:10.1038/s41467-019-09312-9)
Supplement: Supplementary file 4 — Supplementary Data 1 [file 41467_2019_9312_MOESM4_ESM.xlsx]

## Sheet: SuppData1
Supplementary Data 1. HGSC cohort details
			Chemotherapy lines received prior to sample collection		Assays Performed
Cohort	AOCS Case ID	Patient ID	Total lines	Substrate lines	SLC25A40-ABCB1 Fusion PCR	WGS	RNAseq	FusionPlex
Current	15245	1	2	2	Y	N	N	N
Current	65612	2	3	3	Y	N	N	N
Current	15441	3	2	2	Y	N	N	N
Current	65554	4	4	4	Y	N	N	Y
Current	15430	5	3	3	Y	N	N	N
Current	15224	6	3	2	Y	N	N	Y
Current	15340	7	6	4	Y	Y	Y	Y
Current	65597	8	2	2	Y	N	N	N
Patch et al	15296 / AOCS-120	9	6	4	Y	Y	Y	Y
Patch et al	15272 / AOCS-135	10	5	5	Y	Y	Y	Y
Current	15260	11	3	2	Y	N	N	Y
Current	65547	12	3	2	Y	N	N	Y
Current	65968	13	1	1	Y	N	N	N
Current	15281	14	0	0	Y	N	N	Y
Current	15335	15	3	3	Y	N	N	Y
Current	15292	16	5	4	Y	Y	Y	N
Current	10335	17	5	6	Y	Y	Y	Y
Patch et al	10083 / AOCS-117	18	9	5	Y	Y	Y	Y
Current	15262	19	2	2	Y	N	N	Y
Current	15266	20	8	6	Y	N	N	Y
Current	15431	21	2	2	Y	N	N	N
Patch et al	9954 / AOCS-092	22	8	5	Y	Y	Y	Y
Current	12159	23	3	3	Y	N	N	Y
Current	65605	24	5	3	Y	N	N	Y
Current	15318	25	4	3	Y	N	N	N
Current	65632	26	2	3	Y	N	N	N
Current	11424	27	1	1	Y	N	N	N
Current	15330	28	3	3	Y	Y	Y	Y
Current	15427	29	2	1	Y	N	N	N
Current	8947	30	5	2	Y	N	N	Y
Current	15309	31	5	3	Y	N	N	N
Current	10336	32	5	4	Y	Y	Y	Y
Current	15239	33	4	4	Y	N	N	N
Current	15235	34	2	2	Y	N	N	Y
Current	15230	35	4	5	Y	N	N	N
Current	15257	36	2	2	Y	Y	Y	Y
Current	15437	37	0	0	Y	N	N	N
Current	15208	38	1	1	Y	N	N	Y
Current	65586	39	4	3	Y	N	N	N
Patch et al	15209 / AOCS_150	40	2	1	Y	Y	Y	Y
Current	15284	41	3	4	Y	N	N	Y
Current	15259	42	1	1	Y	N	N	N
Current	15403	43	2	2	Y	N	N	N
Current	15267	44	1	2	Y	N	N	N
Current	15242	45	1	1	Y	N	N	Y
Current	15227	46	3	3	Y	N	N	N
Current	15228	47	5	5	Y	N	N	N
Current	11709	48	1	1	Y	N	N	N
Current	15310	49	1	1	Y	N	N	N
Current	15009	50	5	5	Y	N	N	N
Current	15251	51	3	3	Y	N	N	N
Current	15325	52	2	2	Y	N	N	N
Current	5622	53	4	2	Y	Y	Y	N
Current	15283	54	1	1	Y	N	N	N
Current	15327	55	1	1	Y	N	N	N
Current	15229	56	2	2	Y	N	N	N
Current	15250	57	3	3	Y	N	N	N
Current	65898	58	4	5	Y	N	N	N
Current	11276	59	2	1	Y	N	N	N
Current	15293	60	2	2	Y	N	N	N
Current	15331	61	2	2	Y	N	N	N
Current	65549	62	7	4	Y	N	N	N
Current	65560	63	2	2	Y	N	N	N
Current	65938	64	5	3	Y	N	N	N
Current	15215	65	1	0	Y	N	N	N
Current	15225	66	3	3	Y	N	N	N
Current	15217	67	2	1	Y	N	N	N
Current	15252	68	2	2	Y	N	N	N
Current	65551	69	5	1	Y	N	N	N
Current	15299	70	1	2	Y	N	N	N
Current	15226	71	4	3	Y	N	N	N
Current	15279	72	2	3	Y	N	N	N
Current	15278	73	2	2	Y	N	N	N
Current	66116	74	2	2	Y	N	N	N
Current	15295	75	9	5	Y	N	N	N
Current	11313	76	4	4	Y	N	N	N
Current	15231	77	1	1	Y	N	N	N
Current	7440	78	3	3	Y	N	N	N
Current	15435	79	1	1	Y	N	N	N
Current	15305	80	5	5	Y	N	N	N
Current	4065	81	2	2	Y	N	N	N
Current	9965	82	4	4	Y	N	N	N
Current	15396	83	4	3	Y	N	N	N
Current	15338	84	4	2	Y	N	N	N
Current	65546	85	2	3	Y	N	N	N
Current	15326	86	3	2	Y	N	N	N
Current	65587	87	2	1	Y	N	N	N
Current	12338	88	1	1	Y	N	N	N
Current	15312	89	1	0	Y	N	N	N
Current	15297	90	2	2	Y	N	N	N
Current	15007	91	2	2	Y	Y	Y	N
Current	15320	92	2	2	Y	N	N	N
Current	15304	93	3	2	Y	N	N	N
Current	15307	94	3	3	Y	N	N	N
Current	15222	95	1	0	Y	N	N	N
Current	65594	96	2	0	Y	N	N	N
Current	15236	97	2	1	Y	N	N	N
Current	15339	98	1	1	Y	N	N	N
Current	65567	99	2	2	Y	N	N	N
Patch et al	11360 / AOCS-064	100	4	4	Y	Y	Y	N
Current	65970	101	3	1	Y	N	N	N
Current	15429	102	2	2	Y	N	N	N
Current	15276	103	4	4	Y	N	N	N
Current	15344	104	4	1	Y	N	N	N
Current	15253	105	2	3	Y	N	N	N
Current	15337	106	0	0	Y	N	N	N
Current	15248	107	1	1	Y	N	N	N
Current	10463	108	2	2	Y	N	N	N
