# Supplementary material for: Multiple ABCB1 transcriptional fusions in drug resistant high-grade serous ovarian and breast cancer
Source: Nat Commun. 2019 Mar 20;10:1295. doi: 10.1038/s41467-019-09312-9 (PMC6426934; doi:10.1038/s41467-019-09312-9)
Supplement: Supplementary file 6 — Supplementary Data 3 [file 41467_2019_9312_MOESM6_ESM.xlsx]

## Sheet: SuppData3
Supplementary Data 3. Fusion transcripts identified by FusionPlex in HGSC samples involving ABCB1.
				Gene 1				Gene 2
AOCS Case ID	Patient ID	Caller	Fusion transcript	Chromosome	Transcript	Gene & Exon	Exon Type	Chromosome	Transcript	Gene & Exon	Identified in WGS	Identified in RNAseq	Identified in RT-PCR
65554	4	JAFFA	ATP5J2:ABCB1	chr7	ENST00000292475.7	ATP5J2 Exon 1	Coding	chr7	ENST00000265724.7	ABCB1 Exon 2	NA	NA	NA
65554	4	JAFFA	MATR3:ABCB1	chr5	ENST00000618441.5	MATR3 Exon 1	Non-coding	chr7	ENST00000265724.7	ABCB1 Exon 2	NA	NA	NA
65554	4	JAFFA	PRRC2C:ABCB1	chr1	ENST00000338920.8	PRRC2C Exon 1	Non-coding	chr7	ENST00000265724.7	ABCB1 Exon 2	NA	NA	Y
15340	7	JAFFA	ARPC1B:ABCB1	chr7	ENST00000252725.9	ARPC1B Exon 1	Non-coding	chr7	ENST00000265724.7	ABCB1 Exon 2	Y	Y	NA
15340	7	JAFFA	ARPC1B:ABCB1	chr7	ENST00000451682.5	ARPC1B Exon 3	Non-coding	chr7	ENST00000265724.7	ABCB1 Exon 2	N	N	NA
15340	7	JAFFA	CNOT4:ABCB1	chr7	ENST00000315544.6	CNOT4 Exon 1	Non-coding	chr7	ENST00000265724.7	ABCB1 Exon 2	N	N	NA
15340	7	JAFFA	GTF2I:ABCB1	chr7	ENST00000573035.5	GTF2I Exon 1	Non-coding	chr7	ENST00000265724.7	ABCB1 Exon 2	Y	Y	NA
15340	7	JAFFA	KMT2E:ABCB1	chr7	ENST00000311117.7	KMT2E Exon 1	Non-coding	chr7	ENST00000265724.7	ABCB1 Exon 2	N	N	NA
15340	7	JAFFA	PHTF2:ABCB1	chr7	ENST00000307305.12	PHTF2 Exon 1	Non-coding	chr7	ENST00000265724.7	ABCB1 Exon 2	N	N	NA
15340	7	JAFFA	WRN:ABCB1	chr8	ENST00000298139.5	WRN Exon 1	Non-coding	chr7	ENST00000265724.7	ABCB1 Exon 2	N	N	NA
15260	11	JAFFA	CALU:ABCB1	chr7	ENST00000249364.8	CALU Exon 1	Non-coding	chr7	ENST00000265724.7	ABCB1 Exon 2	NA	NA	Y
15260	11	JAFFA	CNOT4:ABCB1	chr7	ENST00000315544.6	CNOT4 Exon 1	Non-coding	chr7	ENST00000265724.7	ABCB1 Exon 2	NA	NA	Y
15260	11	JAFFA	CUX1:ABCB1	chr7	ENST00000622516.4	CUX1 Exon 1	Coding	chr7	ENST00000265724.7	ABCB1 Exon 2	NA	NA	NA
15260	11	JAFFA	MTERF:ABCB1	chr7	ENST00000351870.7	MTERF Exon 2	Coding	chr7	ENST00000265724.7	ABCB1 Exon 2	NA	NA	NA
15260	11	JAFFA	SLC25A40:ABCB1	chr7	ENST00000341119.9	SLC25A40 Exon 1	Non-coding	chr7	ENST00000265724.7	ABCB1 Exon 2	NA	NA	NA
15335	15	JAFFA	SLC25A40:ABCB1	chr7	ENST00000341119.9	SLC25A40 Exon 1	Non-coding	chr7	ENST00000265724.7	ABCB1 Exon 2	NA	NA	NA
15292	16	JAFFA	ITGB8:ABCB1	chr7	ENST00000222573.4	ITGB8 Intron 1	Non-coding	chr7	ENST00000265724.7	ABCB1 Exon 2	N	N	NA
15292	16	JAFFA	NAP1L1:ABCB1	chr12	ENST00000261182.12	NAP1L1 Exon 1	Non-coding	chr7	ENST00000265724.7	ABCB1 Exon 2	N	N	NA
10335	17	JAFFA	SLC25A40:ABCB1	chr7	ENST00000341119.9	SLC25A40 Exon 1	Non-coding	chr7	ENST00000265724.7	ABCB1 Exon 2	Y	Y	NA
10335	17	JAFFA	SLC25A40:ABCB1	chr7	ENST00000341119.9	SLC25A40 Exon 2	Non-coding	chr7	ENST00000265724.7	ABCB1 Exon 2	Y		NA
10335	17	JAFFA	TMEM243:ABCB1	chr7	ENST00000257637.7	TMEM243 Exon 1	Coding	chr7	ENST00000265724.7	ABCB1 Exon 2	Y	Y	Y
10336	32	JAFFA	CLOCK:ABCB1	chr4	ENST00000309964.8	CLOCK Exon 1	Non-coding	chr7	ENST00000265724.7	ABCB1 Exon 2			Y
10336	32	JAFFA	CLOCK:ABCB1	chr4	ENST00000309964.8	CLOCK Exon 2	Non-coding	chr7	ENST00000265724.7	ABCB1 Exon 2	Y	Y	NA
10336	32	JAFFA	SLC25A40:ABCB1	chr7	ENST00000341119.9	SLC25A40 Exon 1	Non-coding	chr7	ENST00000265724.7	ABCB1 Exon 2	Y	Y	NA
Y - Yes, N - No, NA - Not applicable.
