# Supplementary material for: Multiple ABCB1 transcriptional fusions in drug resistant high-grade serous ovarian and breast cancer
Source: Nat Commun. 2019 Mar 20;10:1295. doi: 10.1038/s41467-019-09312-9 (PMC6426934; doi:10.1038/s41467-019-09312-9)
Supplement: Supplementary file 7 — Supplementary Data 4 [file 41467_2019_9312_MOESM7_ESM.xlsx]

## Sheet: SuppData4
Supplementary Data 4. Fusion transcripts identified by FusionPlex in breast cancer samples involving ABCB1.
			Gene 1				Gene 2
Patient ID	Caller	Fusion transcript	Chromosome	Transcript	Gene & Exon	Exon Type	Chromosome	Transcript	Gene & Exon
19	JAFFA	SLC25A40:ABCB1	chr7	ENST00000341119.9	SLC25A40 Exon 1	Non-coding	chr7	ENST00000265724.7	ABCB1 Exon 2
14	JAFFA	NRF1:ABCB1	chr7	ENST00000393232.1	NRF1 Exon 1	Non-coding	chr7	ENST00000265724.7	ABCB1 Exon 2
21	JAFFA	TPX2:ABCB1	chr20	ENST00000300403.6	TPX2 Exon 1	Non-coding	chr7	ENST00000265724.7	ABCB1 Exon 2
